# Supplementary material for: Increased Soluble PD-1 Predicts Response to Nivolumab plus Ipilimumab in Melanoma
Source: Cancers (Basel). 2022 Jul 9;14(14):3342. doi: 10.3390/cancers14143342 (PMC9322974; doi:10.3390/cancers14143342)
Supplement: Supplementary file 1 [file cancers-14-03342-s001.zip]

Archive with 2 entries (2 files):
- cancers-1777428 supplementary-caption.pdf
- cancers-1777428 supplementary.pdf
